# Supplementary material for: Environmental surfaces used in entry-day corralling likely contribute to the spread of influenza A virus in swine at agricultural fairs
Source: Emerg Microbes Infect. 2017 Feb 22;6(2):e10–. doi: 10.1038/emi.2016.138 (PMC5322325; doi:10.1038/emi.2016.138)
Supplement: Supplementary Table S1 [file emi2016138x1.xlsx]

## Sheet: Table 1
Supplementary Table S1 GenBank accession numbers of viral isolates recovered from the environment at agricultral fairs.
		GenBank Accession Number
		PB2	PB1	PA	HA	NP	NA	MP	NS
Viral Isolate	A/Environment/Indiana/15TOSU25135/2015 (mixed)	KX960654 KX960685	KX986891	KX960603	KX960521 KX960636	KX960701	KX960567	KX960535	KX960671
	A/Environment/Indiana/15TOSU25138/2015 (mixed)	KX960665 KX960666	KX986895	KX960616	KX960579	KX960670	KX960555	KX960615	KX960707
	A/Environment/Indiana/15TOSU25141/2015 (mixed)	KX960687 KX960560	KX986883	KX960711	KX960523 KX960678	KX960632	KX960568	KX960601	KX960704
	A/Environment/Indiana/15TOSU25147/2015 (H1N2)	KY327570	KY327691	KY327727	KY327490	KY327609	KY327607	KY327533	KY327638
	A/Environment/Indiana/15TOSU25204/2015 (H3N2)	KY327660	KY327557	KY327693	KY327506	KY327771	KY327751	KY327592	KY327513
	A/Environment/Indiana/15TOSU25207/2015 (H3N2)	KY327544	KY327724	KY327643	KY327761	KY327616	KY327647	KY327641	KY327499
